# Supplementary material for: Biomolecular Evaluation of Piceatannol’s Effects in Counteracting the Senescence of Mesenchymal Stromal Cells: A New Candidate for Senotherapeutics?
Source: Int J Mol Sci. 2021 Oct 27;22(21):11619. doi: 10.3390/ijms222111619 (PMC8583715; doi:10.3390/ijms222111619)
Supplement: Supplementary file 1 [file ijms-22-11619-s001.zip]

Archive with 8 entries (7 files):
- cartella senza nome/
- __MACOSX/._cartella senza nome
- cartella senza nome/Supp file 2.tif
- __MACOSX/cartella senza nome/._Supp file 2.tif
- cartella senza nome/Supp File 1.pdf
- __MACOSX/cartella senza nome/._Supp File 1.pdf
- cartella senza nome/Supp File 3.pdf
- __MACOSX/cartella senza nome/._Supp File 3.pdf
